# Supplementary material for: Investigating the mediating effect of plasma metabolites on the gut microbiome in influencing Behçet disease: A multi-omics validated Mendelian randomization study
Source: Medicine (Baltimore). 2025 Aug 8;104(32):e42698. doi: 10.1097/MD.0000000000042698 (PMC12338280; doi:10.1097/MD.0000000000042698)
Supplement: Supplementary file 1 [file medi-104-e42698-s001.xlsx]

## Sheet: Catalogue
Table S1	IVs for the effect of Gut Microbiota on BD
Table S2	IVs for the effect of circulating metabolic biomarkers on BD
Table S3	IVs for the effect of Gut Microbiota on circulating metabolic biomarkers.
Table S4	The results of sensitivity analysis.
Table S5	Results of reverse MR analysis.

## Sheet: Table S1
Table S1. IVs for the effect of Microbiota on BD
Exposure	SNP	effect_allele.outcome	other_allele.outcome	beta.outcome	se.outcome	pval.outcome	F-statistics
Absiella dolichum	rs11199437	C	T	-0.4161	0.1626	0.0105	20.6469
	rs113811824	A	G	-1.1595	0.9694	0.2317	19.7271
	rs12134518	A	G	0.0895	0.4237	0.8327	20.031
	rs13397435	A	T	0.0644	0.1786	0.7183	19.8444
	rs149492298	A	G	-1.0369	1.2511	0.4072	22.561
	rs149949669	C	G	-1.0877	0.9243	0.2393	20.5001
	rs1577118	A	G	-0.2497	0.3615	0.4897	28.8929
	rs2301066	T	C	0.0163	0.1398	0.9073	21.9819
	rs35529920	T	C	-1.0509	0.6493	0.1056	21.7775
	rs4442668	C	T	0.4499	0.8632	0.6022	19.7493
	rs4788593	G	C	0.2614	0.1392	0.06047	21.5656
	rs4842051	T	C	-0.003	0.1595	0.9852	20.5581
	rs521033	G	A	-0.2884	0.4037	0.475	20.1992
	rs56059578	T	C	0.2395	0.2044	0.2413	25.6448
	rs6044752	G	A	-0.1562	0.3344	0.6405	22.0187
	rs78781023	T	C	-1.0611	1.3408	0.4287	21.1614
	rs80117561	T	C	-1.0489	1.0976	0.3393	20.2479
	rs970908	T	A	0.0911	0.1629	0.5757	20.3084
Anaeromassilibacillus sp001305115	rs10073754	G	A	-0.5865	0.196	0.002765	22.0547
	rs114029987	T	C	-0.1575	0.9342	0.8661	19.9144
	rs115663226	A	G	0.7692	1.5132	0.6112	19.5752
	rs116817680	A	C	-0.1429	0.9435	0.8796	19.852
	rs116960684	T	C	0.0314	1.1167	0.9776	22.649
	rs117707379	A	C	-0.3456	0.8896	0.6977	20.2175
	rs117881779	T	C	0.3419	0.6813	0.6158	21.2798
	rs12184590	A	G	0.2352	0.547	0.6672	19.7956
	rs13374146	C	T	-0.2159	0.3142	0.4921	24.6719
	rs16986570	T	C	-0.7487	1.0141	0.4604	20.5241
	rs2406603	T	C	-0.1354	0.5888	0.8181	19.9521
	rs2657916	A	G	-0.117	0.2128	0.5823	22.899
	rs36073842	C	G	0.6322	0.6391	0.3225	22.4129
	rs41265405	T	C	-1.0154	1.2424	0.4138	20.0851
	rs4476671	C	T	0.1142	0.1437	0.4271	19.6249
	rs502102	A	T	-0.3005	0.179	0.09325	20.8283
	rs6797860	A	G	-0.2402	0.1444	0.09614	30.8648
	rs692938	G	T	0.0669	0.1665	0.6881	19.5692
	rs7047189	C	G	0.2609	0.1606	0.1043	23.6097
	rs72633018	T	C	-0.4228	0.3749	0.2594	23.9907
	rs79027827	A	G	-0.3061	0.204	0.1335	21.1311
	rs79345250	C	T	0.8548	0.4836	0.07713	23.7643
CAG-269 sp001916065	rs11109072	A	C	0.3481	0.1972	0.07749	22.9497
	rs116624467	T	C	-0.4734	0.3959	0.2318	20.162
	rs139492259	A	G	-0.5991	0.7412	0.4189	23.6519
	rs148383881	A	G	-1.0238	1.1487	0.3728	32.1689
	rs148916123	A	G	0.3248	0.9017	0.7187	20.3192
	rs1924332	A	G	-1.0287	0.9252	0.2662	20.0679
	rs282375	G	C	0.0336	0.1428	0.8139	21.3506
	rs34659848	A	T	-0.1496	0.4597	0.7449	20.2809
	rs4672483	G	A	-0.0991	0.1476	0.5021	21.2866
	rs4777599	G	A	-0.1053	0.1388	0.448	21.4032
	rs4952151	G	A	0.1767	0.1693	0.2965	22.9645
	rs62291025	C	T	0.0749	0.1553	0.6294	21.0865
	rs62420711	T	C	-0.0882	0.447	0.8436	19.6128
	rs75789335	A	C	0.4971	1.2287	0.6858	19.5581
	rs76888365	T	C	-0.2995	0.6457	0.6427	26.2363
CAG-269 sp002372935	rs117499033	G	A	0.1873	1.1089	0.8658	20.1644
	rs12073549	T	C	0.0808	0.2378	0.734	20.944
	rs12269833	T	G	1.3126	0.4318	0.002365	19.5781
	rs1474909	A	C	0.0722	0.4044	0.8582	20.9664
	rs150433877	G	A	-0.3187	0.4112	0.4383	20.9474
	rs17208169	C	T	-0.6521	0.6518	0.3171	20.5692
	rs2711819	G	A	-0.0812	0.1644	0.6215	20.6938
	rs4279373	G	T	-0.1535	0.1409	0.2758	20.0227
	rs4340879	G	A	-0.0076	0.1447	0.958	22.4783
	rs4356945	A	G	-0.0153	0.1522	0.9201	20.238
	rs55962334	G	T	-0.0722	0.1563	0.6443	20.0981
	rs73728503	C	T	-0.1702	0.1527	0.265	29.1956
	rs7936211	C	T	0.2037	0.2024	0.3141	19.9551
	rs8059594	G	A	0.1929	0.25	0.4402	22.3838
	rs8080540	C	T	-0.1778	0.1618	0.272	23.1165
CAG-273 sp003534295	rs1202408	C	T	0.281	0.3974	0.4796	19.9916
	rs139557654	T	G	1.495	1.5988	0.3497	21.3769
	rs147545749	G	A	0.3917	0.2918	0.1795	20.473
	rs150001810	C	A	0.7652	0.7786	0.3257	20.3916
	rs150544433	A	C	-0.229	0.9468	0.8089	26.6743
	rs2083271	A	T	-0.1254	0.1554	0.4198	20.7969
	rs2863293	C	T	0.1151	0.1496	0.4416	19.874
	rs35645043	A	G	0.6245	0.9172	0.496	20.0046
	rs4617046	T	C	-0.2856	0.1658	0.0849	24.0639
	rs4793879	T	C	-0.1646	0.2235	0.4615	21.4251
	rs538228	A	G	0.1501	0.1473	0.308	19.6405
	rs55728424	G	A	0.5842	0.4334	0.1776	19.6244
	rs657367	C	T	-0.2344	0.143	0.1013	20.0313
	rs6686482	C	T	-0.0536	0.1486	0.7185	19.8851
	rs703930	A	G	0.1092	0.1457	0.4536	23.5538
	rs75034777	C	A	1.0161	0.8251	0.2181	22.8807
	rs8037071	C	A	-0.1543	0.1518	0.3097	21.052
	rs9881096	T	C	0.0892	0.1478	0.5464	20.3786
CAG-465 sp000433135	rs10187450	G	A	-0.1696	0.2987	0.5701	20.4204
	rs113441737	A	G	-0.3907	0.5091	0.4429	20.3098
	rs115771335	T	C	-0.0228	1.0139	0.9821	21.6181
	rs13072510	A	G	0.254	0.1512	0.09291	20.1745
	rs138944693	T	C	0.3694	0.8395	0.6599	20.1862
	rs150640661	T	C	0.6788	0.9772	0.4873	20.0874
	rs1519423	T	C	-0.1482	0.1378	0.2822	19.867
	rs34659627	G	C	0.1969	0.5631	0.7265	19.6956
	rs4552980	G	A	-0.0479	0.1632	0.769	22.5106
	rs4834755	G	A	0.7851	0.2717	0.003855	22.279
	rs5768869	G	C	0.0336	0.1687	0.842	20.1812
	rs61254002	C	T	-0.1882	0.2147	0.3807	20.537
	rs72859865	A	T	-0.0177	0.2285	0.9383	20.0987
	rs7538105	A	T	0.2101	0.1398	0.1327	21.1244
	rs75419746	T	C	-1.0167	1.2473	0.415	20.6408
	rs77244071	A	G	0.2228	0.2768	0.421	32.8209
	rs78003791	A	C	-0.183	0.5685	0.7475	23.3303
	rs80223027	T	C	0.3067	0.2227	0.1685	20.168
	rs8037071	C	A	-0.1543	0.1518	0.3097	24.1057
	rs9349718	T	G	0.101	0.2357	0.6682	24.1557
CAG-495	rs10420467	C	G	-0.1201	0.1426	0.3994	19.6853
	rs10775199	G	C	-0.0968	0.1521	0.5242	20.2083
	rs10821366	A	G	0.2792	0.1957	0.1537	21.7986
	rs11067315	T	C	-0.5536	0.6953	0.4259	20.9002
	rs113013648	T	A	-0.4167	0.7816	0.594	22.839
	rs114928387	T	C	1.0582	1.0183	0.2987	21.4798
	rs116028041	G	A	-0.5407	0.7105	0.4466	20.706
	rs118179413	A	G	0.1614	0.4389	0.7131	21.3506
	rs12493471	T	C	0.5626	0.2917	0.05374	21.564
	rs12768988	T	C	-0.4413	0.6757	0.5137	22.1763
	rs139456652	A	G	0.0415	0.5903	0.9439	33.2696
	rs141882852	T	C	0.1253	0.6688	0.8514	23.6281
	rs17231392	T	G	-0.4659	0.5667	0.411	19.9183
	rs2715794	T	G	-0.092	0.1663	0.5801	19.6971
	rs34774931	A	C	-0.195	0.9114	0.8305	20.1726
	rs371827486	C	G	-1.0105	0.8571	0.2384	20.7298
	rs62175497	T	G	-0.5553	0.3129	0.07593	19.7981
	rs72641611	A	G	-0.1626	0.9351	0.862	24.4759
	rs74637062	A	C	-0.2276	0.3461	0.5107	22.1935
	rs75695257	T	C	-0.6878	0.464	0.1383	23.1042
	rs76359118	A	G	-0.2913	0.3407	0.3925	19.8116
	rs77454822	A	G	-0.0881	0.4341	0.8393	22.8989
	rs80152381	A	G	-0.3991	0.6565	0.5432	31.9314
	rs80159981	C	T	0.4357	0.3829	0.2552	20.2685
Clostridium M sp001304855	rs111919845	G	A	-0.2079	0.8764	0.8125	21.2579
	rs115092197	T	A	-0.1399	1.0736	0.8963	20.5271
	rs118066102	G	A	-0.3132	0.8519	0.7131	22.5606
	rs140217599	A	G	-0.0457	0.2767	0.869	22.4993
	rs141404229	A	G	0.9764	1.1629	0.4011	20.1502
	rs1791873	C	T	-0.0953	0.14	0.496	21.8814
	rs201949935	T	C	-0.6266	0.6994	0.3704	21.027
	rs4630919	A	G	-0.4293	0.2471	0.08236	20.8722
	rs4712499	A	G	-0.234	0.6418	0.7155	25.7837
	rs74484450	A	G	-0.4914	1.108	0.6574	20.0714
	rs75978011	T	C	-0.473	0.7884	0.5485	20.7082
	rs76946232	T	C	-0.3762	0.9011	0.6763	27.5682
	rs78272606	T	C	-0.6124	0.2301	0.007783	20.5213
	rs9823810	C	T	0.2698	0.2381	0.257	32.8045
F0428	rs114514740	A	G	-0.5137	0.7338	0.4838	20.6377
	rs11679394	T	C	0.0761	0.1747	0.6631	23.6805
	rs11965477	C	G	0.3222	0.1409	0.02216	21.3889
	rs145459829	G	A	1.8435	1.3042	0.1575	20.4325
	rs149888899	A	C	0.7631	1.3358	0.5678	19.8878
	rs17255736	T	C	0.8002	0.9547	0.4019	24.6246
	rs1929495	G	A	-0.041	0.2312	0.8593	20.8096
	rs2168819	A	G	0.2025	0.1482	0.1719	26.4431
	rs34189224	A	G	-0.4754	0.757	0.53	20.655
	rs35220012	T	C	-0.1364	0.1795	0.4473	20.0007
	rs367874516	C	A	1.0964	1.0378	0.2908	24.8993
	rs61836371	T	C	0.8569	0.7933	0.28	23.6196
	rs61990425	A	G	0.1712	0.2171	0.4305	22.0189
	rs6530647	A	T	-0.1023	0.1448	0.4797	22.8381
	rs76716212	G	C	0.5144	0.4224	0.2233	20.5925
	rs7769166	C	T	0.2139	0.2026	0.291	22.178
	rs77788448	G	C	-0.2939	0.2042	0.15	21.8096
	rs9390123	T	C	-0.1282	0.1415	0.3651	24.707
	rs9916371	A	G	-0.0074	0.1474	0.9598	21.6249
	rs9988740	T	A	0.3131	0.5265	0.5521	19.6925
Faecalicatena sp000364245	rs11165411	A	G	0.1916	0.1424	0.1785	32.0468
	rs115953529	G	A	-0.3326	0.5635	0.555	20.4757
	rs12989543	A	G	0.4648	0.5125	0.3644	21.3457
	rs1481716	A	C	0.0405	0.1464	0.7819	21.3395
	rs150888987	T	C	0.2539	0.5778	0.6604	21.9913
	rs183758442	T	G	-1.1588	1.3772	0.4001	20.7148
	rs28493027	C	T	0.0845	0.1457	0.5616	19.7118
	rs28510390	A	G	-0.6933	0.3416	0.04243	21.2463
	rs34342663	C	T	0.3378	0.2136	0.1137	21.787
	rs4724112	C	A	-0.2414	0.1445	0.09474	23.009
	rs6128148	G	A	0.0353	0.1851	0.8489	20.8274
	rs6672813	T	C	0.2067	0.3346	0.5367	20.902
	rs72627434	C	T	-0.0047	0.2595	0.9856	20.1799
Fervidobacteriaceae	rs10905348	T	A	0.3321	0.1411	0.01855	20.3285
	rs111528105	T	C	-0.1671	0.2612	0.5224	20.8837
	rs116939359	A	C	0.2737	0.6667	0.6814	19.9343
	rs117882294	A	G	0.2935	0.6697	0.6612	22.5082
	rs147026184	A	G	0.309	0.4515	0.4937	20.5759
	rs147952741	A	G	-0.3104	0.8899	0.7272	20.0973
	rs185040319	C	A	-0.2158	0.9204	0.8147	19.8812
	rs28662963	C	T	0.1554	0.157	0.3221	25.6159
	rs41331545	G	A	0.1298	0.1693	0.4433	22.0442
	rs55686458	A	G	2.1125	1.0312	0.04051	20.0979
	rs55747911	G	A	0.3419	0.1629	0.03581	20.8665
	rs72664078	C	T	0.2187	0.1951	0.2625	20.3705
	rs73061565	T	C	0.1228	0.3128	0.6946	20.067
	rs73061683	G	A	-0.0641	0.3437	0.8521	21.9544
	rs73165836	C	T	-0.1224	0.161	0.4471	20.2493
	rs73245797	A	T	-0.2268	0.9195	0.8052	19.9499
	rs7371575	G	T	0.0414	0.2012	0.8368	21.4278
	rs7521255	G	A	0.1409	0.2945	0.6323	29.9386
	rs7580464	G	C	0.0425	0.147	0.7724	21.0868
	rs76205282	A	G	-0.6163	0.501	0.2186	19.9602
	rs9639102	T	C	0.0712	0.1476	0.6296	22.0885
Geobacter C	rs115219143	A	G	-1.0383	0.8657	0.2304	19.6327
	rs13252124	A	G	-0.5851	0.2075	0.004811	22.5169
	rs142337917	C	T	-1.0637	1.4426	0.4609	21.7057
	rs149024014	A	G	0.3142	1.1714	0.7885	22.4866
	rs17812122	C	A	-0.0084	0.72	0.9907	22.8249
	rs2837332	G	C	-0.4506	0.2488	0.07019	26.2882
	rs28789081	C	A	-0.5563	0.3135	0.07596	20.479
	rs2970470	C	T	-0.125	0.3278	0.7031	20.4143
	rs4798080	G	A	-0.0359	0.145	0.8045	19.7219
	rs67737022	C	A	0.0208	0.1507	0.8903	22.2331
	rs71404228	A	T	-0.5453	0.44	0.2153	20.3304
	rs73489795	T	C	-1.0578	0.6813	0.1205	31.0297
	rs7558635	C	T	0.1755	0.2549	0.4911	20.0904
	rs76632767	A	T	0.8889	0.8059	0.27	19.8074
Massiliomicrobiota sp002160815	rs10122948	G	A	-0.1479	0.158	0.3492	20.9142
	rs1109286	A	G	0.0681	0.1915	0.7221	21.2808
	rs1114693	C	A	-0.217	0.4	0.5875	21.0371
	rs116252621	T	C	-1.0394	0.7009	0.1381	19.5542
	rs117426443	T	C	0.1922	0.5645	0.7335	25.5131
	rs12268819	C	G	-0.0076	0.1408	0.9569	23.1137
	rs12367641	C	T	-0.3648	0.1827	0.04583	21.0154
	rs138394303	G	A	-0.2585	0.6512	0.6914	19.7003
	rs1527633	C	T	0.0196	0.1384	0.8874	21.2446
	rs189654928	T	C	-1.0126	1.3154	0.4414	20.9886
	rs2531177	A	G	-0.0914	0.2095	0.6628	19.76
	rs3799627	T	C	-0.0845	0.1654	0.6093	20.1681
	rs501808	T	G	0.2854	1.1688	0.8071	22.2935
	rs56053062	C	G	-0.0734	0.3213	0.8194	19.7496
	rs59620059	C	A	-0.5521	0.4383	0.2078	21.7186
	rs6831652	T	C	0.009	0.1459	0.9506	19.7401
	rs6890044	C	T	0.0092	0.2461	0.9701	32.4034
	rs7434860	C	A	-0.2886	0.3662	0.4307	20.794
	rs74380026	C	T	-1.0355	0.9601	0.2808	24.1623
	rs74826035	C	T	-0.1444	0.936	0.8774	20.2668
	rs75840424	G	T	-0.2372	0.4682	0.6124	21.6108
	rs769290	C	T	0.0615	0.1539	0.6897	21.1099
	rs7729406	T	C	0.195	0.1683	0.2466	20.986
	rs7735401	A	G	-0.1051	0.374	0.7786	24.4686
	rs78126882	T	C	-0.1464	0.184	0.4264	19.6605
	rs9298861	G	A	0.2595	0.1518	0.08734	19.7515
	rs9965872	T	C	0.0587	0.1651	0.722	22.736
Negativibacillus sp000435195	rs112886298	A	G	-0.6879	0.3445	0.04586	19.5603
	rs117617797	C	G	0.4257	0.9241	0.645	19.986
	rs12443734	T	A	0.1456	0.1618	0.3683	21.1686
	rs12748888	A	C	0.0481	0.7889	0.9514	21.4548
	rs150289681	C	T	0.2216	0.1465	0.1303	24.6785
	rs16869764	C	G	-0.5103	0.5354	0.3405	23.3894
	rs1825885	A	G	0.0472	0.1798	0.793	21.8905
	rs2405761	G	A	-0.4533	0.3079	0.1409	20.1052
	rs35947696	A	T	-0.1103	0.1449	0.4468	21.4256
	rs4372602	G	A	-0.2021	0.4388	0.6452	20.3904
	rs56369224	T	A	0.0614	0.3241	0.8498	38.2307
	rs58133020	T	C	0.0287	0.1581	0.8559	19.7032
	rs583495	G	A	0.0403	0.1643	0.8063	20.0915
	rs701323	C	T	-0.3936	0.2007	0.0499	19.6447
	rs72826474	A	C	-1.0752	0.5019	0.03219	24.3805
	rs73452757	C	G	0.1154	0.2364	0.6256	20.4794
	rs77310311	T	A	-0.4935	0.2867	0.08518	20.2246
	rs78316167	A	G	-0.2056	0.9057	0.8205	26.5417
	rs7928180	A	G	-0.1826	0.1578	0.2473	19.5312
	rs9860326	G	C	0.1245	0.1766	0.4808	20.4909
Prevotellamassilia sp000437675	rs117555310	G	A	0.5215	0.891	0.5583	20.8475
	rs11812171	G	A	-0.1808	0.3293	0.5831	20.4052
	rs12902646	T	C	0.2139	0.3241	0.5091	19.9055
	rs13026718	T	C	-0.199	0.1486	0.1805	21.1682
	rs139690032	A	G	-0.0708	1.0029	0.9437	22.2842
	rs1441778	C	T	0.1522	0.1854	0.4117	23.6341
	rs2140551	A	G	0.0256	0.1378	0.8526	26.2617
	rs35604439	C	A	-0.3488	0.6358	0.5833	20.5045
	rs36083007	G	A	2.0879	0.9332	0.02526	21.414
	rs3761871	G	A	0.2851	0.1612	0.07691	20.8274
	rs4242799	A	T	-0.1586	0.1551	0.3064	20.4973
	rs4414903	G	C	0.3407	0.1508	0.02384	20.8979
	rs56140231	C	G	-0.1721	0.2829	0.543	19.8356
	rs62148957	C	A	-1.0688	1.1556	0.355	30.5004
	rs6895921	C	A	-0.0262	0.22	0.9051	20.325
	rs72736524	G	A	0.2735	0.275	0.32	21.0876
	rs7302099	A	G	0.2699	0.1682	0.1085	19.5839
	rs73204270	A	G	-0.0673	0.3736	0.8571	20.153
RC9 sp900317925	rs115006370	A	G	-0.6365	0.3565	0.07421	19.5733
	rs117456364	A	G	-0.3888	0.3083	0.2073	21.5436
	rs1777320	T	C	0.1667	0.1848	0.367	20.6566
	rs1815028	A	G	0.157	0.1459	0.2818	19.9896
	rs190237831	G	A	1.2463	1.0862	0.2512	20.0375
	rs2239180	G	C	-0.3219	0.1776	0.06991	23.5793
	rs480258	G	A	-0.1332	0.1868	0.4757	27.5216
	rs662606	G	A	0.0357	0.1505	0.8123	19.5232
	rs7799129	C	T	-0.1821	0.1497	0.2237	26.194
	rs80262271	G	A	-0.3415	0.1871	0.06802	21.0523
SAR324	rs10033651	T	C	0.035	0.1695	0.8366	24.4337
	rs111966092	A	C	-0.2954	0.3845	0.4423	20.3213
	rs140853555	A	G	-0.0148	0.2526	0.9533	21.6611
	rs148522240	T	G	0.9016	1.0258	0.3794	22.1426
	rs173866	A	G	0.48	0.8888	0.5892	30.4709
	rs181480087	G	A	2.3843	1.8633	0.2007	19.7353
	rs2377620	A	G	0.5299	0.2852	0.06319	24.1865
	rs2385502	T	C	0.332	0.1513	0.02826	23.957
	rs329386	C	G	0.4465	0.505	0.3766	27.6837
	rs4698504	T	C	0.0175	0.1409	0.9013	22.0286
	rs533359	G	A	0.0603	0.1473	0.6824	23.4891
	rs55666532	A	G	-0.1325	0.6754	0.8445	19.7324
	rs72735901	G	A	0.895	0.6154	0.1459	20.9067
	rs77081854	C	T	-0.5176	0.7464	0.488	19.789
	rs79446601	A	G	1.0566	0.8337	0.205	20.9346
	rs8006853	T	C	-0.0936	0.1531	0.5407	20.836
Thermoprotei	rs111490410	C	T	-0.6623	0.6561	0.3127	27.3908
	rs11649655	C	T	0.0977	0.1477	0.508	21.5909
	rs148122749	C	G	-0.2825	1.1104	0.7991	33.5314
	rs150722048	C	T	0.0859	0.3151	0.7852	19.6384
	rs1887927	T	C	0.6276	0.2931	0.03227	21.2677
	rs2222721	C	T	0.0962	0.1579	0.5424	24.5919
	rs28533036	G	C	0.3384	0.2423	0.1627	19.527
	rs35232720	T	C	0.7771	0.6142	0.2058	19.6365
	rs4923095	A	C	-0.1406	0.1577	0.3726	22.8007
	rs67298808	T	C	-0.4541	0.4899	0.3539	19.9474
	rs7185937	A	T	0.3412	0.1524	0.02519	21.9696
	rs7567288	C	T	-0.0688	0.2306	0.7654	19.5778
	rs78998199	T	C	0.0287	1.0245	0.9776	20.2869
Turicibacter sp001543345	rs10803808	G	A	0.0112	0.1923	0.9534	21.1786
	rs11061114	C	A	0.3261	0.157	0.03786	19.8787
	rs11215720	A	G	-0.1964	0.1501	0.1907	19.5489
	rs117155525	C	T	-0.6407	1.0298	0.5338	20.3531
	rs12127678	A	T	-0.1929	0.2064	0.3499	20.7228
	rs138563259	A	T	0.1488	1.0922	0.8917	20.8216
	rs149315686	A	G	0.9836	0.8188	0.2296	23.0406
	rs150113830	T	C	-1.1918	1.3579	0.3801	23.0016
	rs1963402	A	G	0.1345	0.2131	0.528	26.9505
	rs2737429	G	T	0.2681	0.2004	0.181	22.3411
	rs3751143	C	A	0.4127	0.1564	0.008348	20.0637
	rs4724962	G	A	-0.1304	0.1627	0.4228	20.2381
	rs4988235	G	A	-0.0308	0.3312	0.9259	41.5126
	rs6013622	T	G	-0.1283	0.1558	0.4101	20.6003
	rs615885	G	A	-0.2652	0.1643	0.1066	21.9849
	rs72692745	A	G	0.1832	0.2365	0.4387	24.6735
	rs73736494	G	C	1.2202	0.5767	0.03437	19.6963
	rs73790046	A	G	0.1438	0.2712	0.5959	24.4065
	rs7810738	T	A	-0.6883	0.6181	0.2654	20.3057
	rs907059	T	C	-0.1026	0.1543	0.5061	20.6674
UBA1407	rs11043104	G	A	-0.225	0.3322	0.4982	33.1468
	rs112873550	C	T	-0.8374	0.4466	0.06081	20.0535
	rs118148611	G	A	-0.1561	0.9327	0.8671	22.3579
	rs118174717	T	G	-1.0057	1.1723	0.3909	19.6582
	rs17703426	T	C	0.191	0.374	0.6096	24.413
	rs207463	A	T	-0.3358	0.1487	0.0239	20.2052
	rs6519683	G	A	-0.0271	0.1808	0.8806	20.8679
	rs657890	T	C	-0.4939	0.3062	0.1067	20.1918
	rs6673233	C	T	1.331	1.5691	0.3963	20.3124
	rs73226109	T	G	-0.034	0.7202	0.9624	24.5492
	rs77500245	T	C	0.0359	0.2782	0.8972	19.7719
UBA1777 sp900316255	rs112856475	A	G	-0.1114	0.5703	0.8452	21.7679
	rs113907495	A	T	-0.3002	0.3091	0.3316	25.3695
	rs12227997	A	G	-0.1096	0.1405	0.4351	20.3634
	rs139981841	A	G	0.2419	0.7982	0.7619	22.0612
	rs141845679	G	A	-1.1221	0.9229	0.224	31.308
	rs145549507	G	A	-0.0955	1.0162	0.9251	21.5528
	rs2502287	G	A	0.0235	0.3207	0.9416	19.5286
	rs2987814	G	A	0.3777	1.2438	0.7614	20.6817
	rs4858191	C	G	-0.0662	0.1382	0.6319	19.7457
	rs506382	G	A	-0.3403	0.1421	0.01661	21.1836
	rs56407706	C	T	-0.2848	0.2609	0.2751	19.7784
	rs62133058	T	C	-0.0636	0.5752	0.912	20.2971
	rs7377897	A	C	0.1489	0.145	0.3045	21.7085
	rs74525125	T	C	-0.1833	0.5436	0.736	20.3719
	rs7870467	G	A	-0.225	0.2067	0.2763	22.1544
	rs79342397	T	C	-0.0615	0.2474	0.8035	19.795
UBA6960	rs115829547	G	T	1.1609	0.6676	0.08205	19.8621
	rs12589380	A	G	-0.0209	0.1799	0.9077	19.6735
	rs13118861	T	C	0.087	0.1539	0.572	21.1455
	rs1444617	C	T	-0.0693	0.2303	0.7633	20.9667
	rs1497771	A	G	0.3063	0.1508	0.04222	22.4099
	rs16986873	C	A	-0.0458	0.3338	0.8908	20.6828
	rs17148572	C	T	0.7353	0.9406	0.4343	22.6728
	rs17612302	T	C	0.5666	0.4072	0.1641	20.2754
	rs28689916	C	G	0.0968	0.1622	0.5507	19.8112
	rs34174836	T	C	-0.1138	0.5653	0.8405	21.8198
	rs4705336	C	G	-0.0112	0.3378	0.9735	24.2122
	rs55960262	T	C	-0.0655	0.1741	0.7068	25.7757
	rs6141443	G	C	0.0515	0.148	0.7278	20.031
	rs71453800	G	C	0.4711	0.4227	0.265	22.7013
	rs72691765	G	T	-0.7415	0.5708	0.1939	25.563
	rs80139354	G	C	0.0448	0.764	0.9533	25.5163
UBA8517	rs11030667	A	G	0.0544	0.1531	0.7223	20.967
	rs111523594	C	G	-0.3223	0.8417	0.7018	21.8985
	rs117693485	A	G	-1.1592	1.086	0.2858	21.5769
	rs13158884	T	G	-0.1333	0.1491	0.3715	19.6545
	rs17799841	G	T	-0.4876	0.5394	0.366	20.8582
	rs2129132	A	G	-0.1645	0.1932	0.3946	20.2614
	rs28392962	T	C	0.1671	0.2247	0.4571	22.3171
	rs28736713	G	T	-0.3488	0.1472	0.01779	23.2379
	rs4899280	T	C	0.0669	0.2279	0.769	20.2342
	rs6427401	G	A	-0.1057	0.1387	0.4459	23.2959
	rs7148186	G	A	-0.0113	0.1881	0.9521	19.7364
	rs71533395	G	C	-0.2043	0.84	0.8078	20.9337
	rs76645520	C	A	0.1192	0.1804	0.5089	23.3456
	rs76749940	A	G	-1.0235	0.893	0.2518	20.9015
	rs9355270	C	T	0.0938	0.1499	0.5313	30.1639

## Sheet: Table S2
Table S2. IVs for the effect of circulating metabolic biomarkers on BD
Exposure	SNP	effect_allele.outcome	other_allele.outcome	beta.outcome	se.outcome	pval.outcome	F-statistics
Glycine levels	rs10184004	T	C	0.5345	0.2025	0.008308	42.8886
	rs10204632	A	G	0.1972	0.1479	0.1824	190.386
	rs1043011	T	G	0.1604	0.2085	0.4416	51.9684
	rs1047891	A	C	-0.4529	0.1808	0.01223	7609.97
	rs10769253	A	G	-0.1629	0.1475	0.2695	27.0245
	rs11204920	T	C	-0.1429	0.1496	0.3393	23.9426
	rs11238389	A	G	0.0805	0.1474	0.585	142.974
	rs112918647	T	C	-0.6232	0.6768	0.3571	24.4603
	rs113580618	C	G	-0.5685	0.9336	0.5426	20.0186
	rs114233224	T	C	1.0343	0.8864	0.2433	20.6541
	rs115656652	A	G	-2.6319	1.0633	0.01331	27.7671
	rs11712037	C	G	-0.3624	0.3105	0.2432	20.7204
	rs12609794	A	G	0.2201	0.1647	0.1814	22.5539
	rs12615526	A	G	-0.3398	0.1532	0.02654	20.0604
	rs1284402	T	C	0.3634	0.4227	0.3899	22.5467
	rs12933677	T	C	-0.0277	0.1576	0.8606	25.7996
	rs13155267	T	C	-0.0987	0.1426	0.4892	22.5433
	rs13357124	A	G	-0.5897	0.679	0.3851	42.7288
	rs1411264	T	C	3.9033	1.535	0.011	94.8435
	rs143424675	T	C	-1.0428	1.1327	0.3573	34.4596
	rs145703466	T	C	-0.878	0.5021	0.08036	23.4383
	rs149603090	T	G	-0.2358	0.9172	0.7971	24.8219
	rs16954698	A	G	-0.0336	0.2808	0.9048	147.478
	rs1711056	A	T	0.0774	0.1415	0.5842	25.7192
	rs1801133	A	G	0.1449	0.2877	0.6145	23.2895
	rs185567543	A	T	1.1233	0.8795	0.2015	21.1571
	rs191743920	A	G	-1.0098	1.2573	0.4219	29.3596
	rs2168101	A	C	0.0951	0.1649	0.5642	23.6491
	rs2227411	A	G	0.361	0.1988	0.0694	36.5894
	rs2228098	C	G	-0.5323	0.2347	0.02331	76.3956
	rs2364368	A	T	-0.0239	0.1512	0.8743	260.69
	rs2365453	A	G	-0.1385	0.1579	0.3804	20.5517
	rs2469558	C	G	0.5399	0.1453	0.0002019	26.6296
	rs2487035	T	C	-0.0745	0.156	0.6328	20.5881
	rs2496129	A	G	0.158	0.157	0.3142	20.4785
	rs2673141	A	G	0.0359	0.1979	0.856	20.1765
	rs2711697	A	C	-0.0493	0.1433	0.731	28.5711
	rs2731673	T	C	-0.1403	0.1472	0.3407	64.5197
	rs273510	A	G	-0.1859	0.2988	0.5338	45.0747
	rs2737214	C	G	-0.0913	0.1518	0.5473	22.5151
	rs28590049	A	C	-0.0703	0.1641	0.6683	35.7529
	rs28601761	C	G	0.122	0.1694	0.4715	161.338
	rs290225	A	G	0.0942	0.2257	0.6764	20.7136
	rs35921615	T	C	0.416	0.2427	0.08646	22.281
	rs3856338	T	C	0.108	0.1586	0.4958	170.823
	rs4241818	T	C	0.0462	0.1405	0.7422	55.5538
	rs4322561	A	T	-0.0142	0.1414	0.92	25.2507
	rs455660	T	C	0.1955	0.1499	0.1923	21.5677
	rs45617141	T	G	1.126	1.1285	0.3184	23.0123
	rs4646708	T	C	-0.3794	0.3608	0.2931	44.3113
	rs4646961	A	G	0.2149	0.2473	0.3848	101.186
	rs561931	A	G	0.0946	0.2089	0.6507	74.0885
	rs56193151	T	C	-0.0386	0.1453	0.7905	33.7709
	rs56307179	T	C	-0.3031	0.3317	0.3608	21.6256
	rs5752527	T	C	0.0836	0.1789	0.6404	20.0555
	rs59326756	A	G	0.1577	0.1416	0.2655	32.5583
	rs59998551	T	C	-0.0778	0.1432	0.5867	19.6669
	rs6030394	A	G	0.0267	0.1453	0.8541	24.7107
	rs60557289	T	C	-0.2618	0.1652	0.1131	40.2346
	rs62452862	A	G	-0.4088	0.2237	0.0676	19.7505
	rs6538714	A	T	0.2134	0.2727	0.4338	23.5893
	rs668871	T	C	-0.0665	0.1481	0.6531	30.3316
	rs687289	A	G	0.0729	0.1406	0.604	74.601
	rs6878158	A	G	-0.7143	0.5369	0.1834	20.0387
	rs6924975	A	G	-0.0223	0.2642	0.9326	21.7911
	rs7075901	A	C	0.133	0.1375	0.3331	50.4989
	rs71503800	T	C	1.2233	0.7927	0.1228	302.64
	rs72997873	A	G	0.0052	0.1507	0.9723	27.3131
	rs73078112	T	C	-0.3643	0.8146	0.6547	25.3332
	rs74351590	A	G	-0.3961	0.4843	0.4134	19.9021
	rs7719194	T	C	0.1905	0.1534	0.2142	20.1871
	rs77585733	A	G	0.5551	0.5194	0.2852	28.7039
	rs77890876	A	G	1.5358	1.1418	0.1786	21.0963
	rs78617463	A	G	-0.9834	1.01	0.3302	22.9194
	rs79074569	A	G	-0.1185	0.2227	0.5945	39.9574
	rs79510081	A	G	-1.1164	2.8477	0.695	85.5389
	rs79687284	C	G	-0.4728	0.7525	0.5298	19.8031
	rs80043612	A	C	-1.019	1.494	0.4952	20.3969
	rs8065669	A	G	0.3828	0.1423	0.007116	48.6351
	rs825453	A	T	-0.0147	0.1387	0.9154	20.0249
	rs9357085	T	C	0.2124	0.1519	0.162	23.936
	rs9427115	A	G	0.1207	0.1381	0.3822	19.5759
	rs9600230	A	G	-0.8929	0.5536	0.1068	20.1783
	rs9922910	T	G	-0.0245	0.1706	0.8857	239.31
	rs9987289	A	G	0.0887	0.4079	0.8278	317.393
Total cholesterol to total lipids ratio in large VLDL	rs10761785	T	G	-0.003	0.1427	0.9831	41.1624
	rs10832085	A	G	0.0605	0.1881	0.7478	20.6864
	rs11122450	T	G	-0.1731	0.1513	0.2527	33.6625
	rs1115040	A	G	1.0268	0.8963	0.252	21.6209
	rs114068856	T	C	-1.0181	1.1269	0.3663	19.9908
	rs115641325	T	C	-1.0111	2.1738	0.6418	20.2822
	rs11591147	T	G	-1.0204	1.0162	0.3153	123.837
	rs117300819	C	G	-1.0809	1.0183	0.2885	21.5282
	rs117335250	C	G	-0.4433	0.6888	0.5199	24.0861
	rs11749783	T	C	-0.1963	0.1387	0.157	43.4952
	rs117738782	T	C	1.1625	1.7984	0.518	25.9293
	rs12336431	A	G	-0.1154	0.3888	0.7665	20.2083
	rs12446515	T	C	-0.1772	0.1644	0.2813	1129.71
	rs1260326	T	C	-0.0539	0.1389	0.6977	100.028
	rs12670798	T	C	0.0074	0.1421	0.9587	24.2519
	rs12781860	A	C	0.0659	0.5064	0.8964	20.8639
	rs12825176	T	C	-0.049	0.1927	0.7994	53.5889
	rs12914626	T	C	0.0545	0.154	0.7232	182.124
	rs12931265	T	C	0.0369	0.1533	0.8099	23.8826
	rs1296280	A	T	-0.1748	0.1397	0.211	19.7514
	rs13274730	A	G	0.2075	0.1409	0.1409	20.229
	rs1367117	A	G	-0.1909	0.2067	0.3556	69.1641
	rs138599327	A	T	-0.3771	0.8751	0.6665	21.9428
	rs1412529	A	G	0.27	0.1436	0.06005	22.6809
	rs141479489	T	C	0.2219	1.0275	0.829	24.0228
	rs142244465	A	C	-1.1068	0.9594	0.2487	20.9581
	rs142761068	T	C	-1.1076	1.1555	0.3378	19.6677
	rs143424675	T	C	-1.0428	1.1327	0.3573	20.3517
	rs143637099	T	C	-1.065	2.0092	0.5961	19.9229
	rs143778632	T	C	-1.1072	1.0636	0.2979	24.789
	rs147095296	A	G	1.0246	1.0513	0.3298	20.3895
	rs148898583	C	G	-1.1906	0.4362	0.006343	90.0401
	rs1560390	T	C	0.071	0.1851	0.7012	112.788
	rs17145750	T	C	0.1988	0.214	0.3528	50.5531
	rs174574	A	C	-0.129	0.142	0.3636	163.066
	rs1917060	A	G	0.0543	0.1484	0.7145	22.6986
	rs2037161	A	C	0.1452	0.1459	0.3198	20.3829
	rs2070709	A	G	0.2101	0.153	0.1698	39.5008
	rs2278426	T	C	-0.0882	0.1753	0.6147	23.6294
	rs2464190	T	C	-0.0694	0.1384	0.6162	30.0934
	rs261291	T	C	-0.128	0.1387	0.3563	577.203
	rs2785638	A	G	-0.0786	0.1394	0.5726	24.0555
	rs3013603	A	C	0.833	0.9679	0.3894	21.5301
	rs3185010	A	G	-0.1267	0.1815	0.485	20.6056
	rs34389498	T	C	-0.0072	0.2606	0.9778	26.1548
	rs347121	A	G	-0.2979	0.8161	0.7151	25.1359
	rs35811052	A	G	-0.0995	0.1884	0.5974	20.1895
	rs3803956	T	C	-0.3845	0.1897	0.04268	19.7163
	rs429358	T	C	-0.2437	0.2157	0.2586	34.3462
	rs4722829	T	C	0.0722	0.1573	0.6461	23.2028
	rs507666	A	G	0.1119	0.1593	0.4824	138.637
	rs56007794	A	T	0.2843	0.2317	0.2198	21.0677
	rs6065904	A	G	-0.3473	0.1474	0.0185	73.1266
	rs62263267	A	C	-0.5692	0.3398	0.09394	20.6064
	rs62494490	C	G	-0.7356	0.5765	0.202	19.7299
	rs6507939	A	C	0.2175	0.3767	0.5637	40.9008
	rs6544713	T	C	0.0253	0.2901	0.9306	43.3828
	rs660240	T	C	0.0463	0.2243	0.8363	60.9538
	rs67050321	T	C	-0.1638	0.1448	0.258	29.0449
	rs6741516	A	G	-0.0733	0.1507	0.6267	19.5223
	rs693668	A	G	0.0561	0.157	0.7209	44.4664
	rs7130876	A	G	-0.0728	0.1932	0.7062	19.7437
	rs72819027	A	C	-0.0006	0.2778	0.9981	20.1499
	rs728590	A	G	0.0128	0.1532	0.9335	22.7111
	rs73042794	A	G	0.1692	0.1974	0.3913	21.2474
	rs7534572	C	G	-0.3371	0.2852	0.2372	72.3914
	rs75911530	A	G	-1.1446	0.7756	0.14	57.285
	rs76569405	A	G	0.118	0.4019	0.769	20.7894
	rs76647954	C	G	0.2408	0.3006	0.4231	20.4978
	rs77220634	T	C	-0.1689	0.1628	0.2994	21.0153
	rs77303550	T	C	0.1449	0.1726	0.4011	33.3421
	rs77542162	A	G	1.0277	0.8971	0.252	45.5815
	rs78021396	A	G	-0.8397	2.0702	0.685	21.6462
	rs80204526	A	C	-1.0368	1.3199	0.4322	19.9803
	rs9346817	A	G	0.1436	0.1479	0.3315	22.647
Cholesteryl esters to total lipids ratio in large VLDL	rs10053643	T	C	0.052	0.1497	0.7284	25.7388
	rs10455872	A	G	0.5795	0.5042	0.2504	112.911
	rs10515777	A	G	-0.0749	0.2739	0.7844	20.2626
	rs1072117	A	C	0.3281	0.1644	0.04588	29.3105
	rs11076170	T	C	-0.3807	0.8077	0.6374	23.4687
	rs11591147	T	G	-1.0204	1.0162	0.3153	77.1268
	rs116495693	A	G	0.4459	0.7747	0.5649	20.6195
	rs117230669	A	C	3.2912	1.3687	0.01619	20.1617
	rs11739107	A	T	0.0349	0.1911	0.8552	21.5325
	rs117445751	A	G	1.6726	1.164	0.1507	21.9328
	rs1260326	T	C	-0.0539	0.1389	0.6977	406.838
	rs12636651	T	C	0.1105	0.1442	0.4436	20.2378
	rs12712894	T	G	0.3472	0.1777	0.05069	20.4334
	rs12914626	T	C	0.0545	0.154	0.7232	44.7013
	rs1303	T	G	-0.2413	0.1528	0.1142	61.1787
	rs13108218	A	G	-0.0474	0.1402	0.7352	33.5494
	rs13168787	A	G	-0.1745	0.1514	0.2491	21.0919
	rs1367117	A	G	-0.1909	0.2067	0.3556	30.1767
	rs140079311	T	C	0.4397	0.7125	0.5371	21.1384
	rs140646549	A	G	-1.0273	0.852	0.2279	27.8529
	rs141479489	T	C	0.2219	1.0275	0.829	21.3235
	rs143758827	A	C	-1.0313	0.9817	0.2935	19.8335
	rs147279753	A	G	0.4462	1.2629	0.7238	21.905
	rs1483045	A	C	-0.1346	0.2679	0.6152	28.2427
	rs1560390	T	C	0.071	0.1851	0.7012	53.9652
	rs158482	T	G	-1.0157	1.0387	0.3282	29.2144
	rs16907096	A	G	-0.2445	1.1219	0.8275	21.9055
	rs174546	T	C	-0.1143	0.1422	0.4213	245.509
	rs17758349	A	G	1.0281	0.8379	0.2198	22.7981
	rs1801690	C	G	0.2351	0.2384	0.324	23.7518
	rs189080810	T	C	-1.0831	0.9613	0.2598	21.4369
	rs2037161	A	C	0.1452	0.1459	0.3198	26.0386
	rs2256964	T	C	0.2049	0.2292	0.3711	30.6564
	rs2268317	T	C	-0.1589	0.1541	0.3024	20.9477
	rs2276049	A	G	0.5994	0.2322	0.00985	20.9963
	rs261291	T	C	-0.128	0.1387	0.3563	208.931
	rs28601761	C	G	0.122	0.1694	0.4715	46.5052
	rs2940328	A	G	-0.0445	0.1544	0.7732	20.2022
	rs3219199	T	G	0.3044	0.1817	0.09378	54.0096
	rs322	A	C	-0.9963	0.3176	0.001706	43.7196
	rs3890483	T	G	0.1474	0.1404	0.2936	20.9056
	rs4362488	A	G	0.2135	0.143	0.1355	20.1125
	rs4384764	A	G	0.191	0.1458	0.1902	22.5548
	rs4407772	T	C	0.1219	0.1442	0.3979	21.4826
	rs4810479	T	C	0.0736	0.1462	0.6146	96.8614
	rs4846913	A	C	0.1328	0.1652	0.4213	35.2983
	rs507666	A	G	0.1119	0.1593	0.4824	100.289
	rs56255864	A	G	-0.3269	0.8248	0.6918	21.3074
	rs581080	C	G	-0.1072	0.2318	0.6439	25.0173
	rs599839	A	G	-0.0707	0.2197	0.7477	49.3898
	rs6019815	T	G	-0.031	0.2064	0.8806	19.7054
	rs61895075	T	C	-0.3608	0.1836	0.04947	21.5315
	rs62000834	A	G	0.8907	0.5181	0.08557	22.0489
	rs62489353	C	G	1.0376	1.5096	0.4919	24.2393
	rs6467227	A	G	-0.1063	0.2519	0.6731	23.329
	rs6498540	A	G	-0.0954	0.1406	0.4975	31.0272
	rs6544713	T	C	0.0253	0.2901	0.9306	22.2452
	rs6576127	T	C	0.1974	0.2899	0.496	25.1907
	rs6717858	T	C	-0.5282	0.2022	0.009013	19.7495
	rs686987	T	C	-1.0887	0.7049	0.1225	19.7525
	rs693668	A	G	0.0561	0.157	0.7209	45.1163
	rs7014285	A	G	-0.1506	0.1657	0.3634	29.6131
	rs72691599	C	G	-0.2102	0.6922	0.7614	19.8407
	rs72786786	A	G	-0.1067	0.174	0.5396	951.538
	rs73232950	C	G	0.6209	0.3714	0.09462	19.736
	rs74391509	T	C	1.0553	1.2307	0.3912	20.7878
	rs74857287	T	C	0.9733	0.4102	0.01765	48.8721
	rs75350595	T	C	-1.0777	1.4166	0.4468	21.5074
	rs7547762	A	G	-0.0581	0.1433	0.6849	19.8101
	rs77050717	A	G	-1.0652	0.942	0.2581	71.2992
	rs77303550	T	C	0.1449	0.1726	0.4011	36.8669
	rs77542162	A	G	1.0277	0.8971	0.252	45.6995
	rs79340460	A	G	1.2205	0.8661	0.1588	20.1179
	rs80189144	T	C	-0.2583	0.2199	0.24	142.245
	rs80300975	C	G	-0.1222	0.4913	0.8036	23.9634
	rs8106813	A	G	-0.0001	0.2921	0.9998	30.053
	rs838897	C	G	0.0648	0.16	0.6855	20.3504
	rs955637	A	C	-0.0296	0.3059	0.9228	19.6911
	rs964184	C	G	-0.0331	0.1648	0.8406	111.296
	rs9919429	A	G	0.0587	0.1441	0.6836	62.6548
Free cholesterol in medium HDL	rs10227709	T	G	0.0676	0.1638	0.6798	22.577
	rs10733608	T	G	0.0166	0.1385	0.9044	27.9229
	rs10773112	T	C	-0.0011	0.1476	0.9941	38.7362
	rs10789119	A	G	0.0504	0.1777	0.7766	147.406
	rs10814755	A	G	0.006	0.1414	0.9661	22.9157
	rs11218751	A	G	0.0005	0.2176	0.9983	20.0663
	rs1129555	A	G	0.0081	0.1617	0.9599	56.3287
	rs113769412	C	G	0.1026	1.0122	0.9192	21.0308
	rs11519067	A	T	-0.1701	0.1504	0.258	26.7952
	rs1169296	A	G	-0.0949	0.2927	0.7458	22.973
	rs117687565	T	C	-1.0785	1.2969	0.4056	32.4206
	rs117997923	T	C	-1.0119	1.1718	0.3878	21.25
	rs118033050	T	G	0.7038	0.4246	0.09739	25.3526
	rs1211610	T	G	-0.1946	0.1612	0.2273	19.6744
	rs12249012	A	G	-0.3795	0.2413	0.1158	33.6167
	rs1260326	T	C	-0.0539	0.1389	0.6977	59.3416
	rs12721030	T	C	-0.3086	0.156	0.04795	109.539
	rs12895427	A	G	0.0746	0.1696	0.6599	20.2753
	rs12984037	T	C	-0.1787	0.2389	0.4546	29.1361
	rs13059045	T	C	0.0065	0.3304	0.9843	23.9716
	rs13149415	A	C	-0.0797	0.3424	0.816	20.0645
	rs131665	A	G	-0.1208	0.146	0.4082	43.255
	rs138869	A	G	-0.216	0.2685	0.4213	19.6188
	rs139915535	A	G	-2.209	1.0544	0.03617	56.1187
	rs144672609	T	C	-1.0662	1.3687	0.436	20.2227
	rs145210361	T	C	2.4466	1.326	0.06502	19.988
	rs148536548	C	G	-1.0585	1.3227	0.4236	20.4995
	rs150057262	C	G	1.1678	1.3665	0.3928	25.8499
	rs150224153	T	C	0.2388	0.8111	0.7685	39.3207
	rs15285	T	C	0.0896	0.1701	0.5982	354.354
	rs1618989	T	C	-0.1141	0.1389	0.4116	24.3861
	rs17150673	A	T	0.2432	0.2741	0.3748	23.3234
	rs174574	A	C	-0.129	0.142	0.3636	65.0088
	rs17615494	T	G	0.1497	0.1748	0.3917	25.3254
	rs17672352	T	C	0.1507	0.1596	0.3452	35.6638
	rs17828301	A	G	1.4643	1.5808	0.3543	20.3344
	rs1798049	A	C	0.1428	0.1434	0.3194	21.6097
	rs1800588	T	C	-0.2318	0.1431	0.1053	194.054
	rs183130	T	C	-0.1813	0.1631	0.2663	735.868
	rs2045097	A	C	-0.1132	0.1806	0.5307	23.3182
	rs2138161	T	C	-0.0096	0.2015	0.962	35.2587
	rs2156552	A	T	0.1612	0.1904	0.3972	297.397
	rs2278426	T	C	-0.0882	0.1753	0.6147	136.15
	rs2288911	T	G	-0.0118	0.1439	0.9344	76.661
	rs2414578	T	C	-0.1497	0.1819	0.4106	289.585
	rs2498786	C	G	0.1392	0.1623	0.3909	23.2502
	rs2519093	T	C	0.1156	0.1595	0.4685	34.3831
	rs2530232	A	G	-0.025	0.1381	0.8561	21.1718
	rs2721934	T	C	0.1098	0.1484	0.4595	28.4464
	rs293435	T	C	-0.0652	0.1432	0.6486	28.4924
	rs3016593	A	G	-0.1807	0.144	0.2095	22.4458
	rs337171	A	G	-0.4471	0.3892	0.2506	28.1596
	rs340491	A	G	-0.2822	0.2102	0.1794	21.9501
	rs34211178	A	G	0.0795	0.1387	0.5663	19.9578
	rs35084224	T	G	-0.1285	0.2522	0.6104	23.3091
	rs35135293	T	C	-0.1003	0.143	0.4831	22.9219
	rs35947001	A	T	0.2654	0.1427	0.06291	25.789
	rs36017197	T	C	-0.0066	0.5119	0.9898	19.6609
	rs368178	A	G	0.4215	0.2488	0.09027	27.7289
	rs3817295	A	T	-0.1276	0.1381	0.3558	27.1461
	rs3902968	A	G	-0.2316	0.1484	0.1185	25.5524
	rs397	A	G	0.0052	0.1433	0.971	22.0068
	rs40270	A	C	0.3034	0.1852	0.1014	21.9078
	rs4268159	A	C	-0.0698	0.1407	0.6197	20.7288
	rs429358	T	C	-0.2437	0.2157	0.2586	238.285
	rs4656292	A	G	0.5143	0.2167	0.01763	89.7336
	rs4810666	A	G	-0.1089	0.1687	0.5187	22.1736
	rs4823074	A	G	0.0199	0.1573	0.8992	21.0939
	rs4841133	A	G	0.0889	0.4081	0.8276	156.208
	rs4846916	A	G	0.4286	0.289	0.1381	155.048
	rs4889323	A	G	0.2687	0.3163	0.3957	24.3432
	rs499974	A	C	-0.0188	0.1552	0.9037	116.184
	rs55661503	A	T	-0.0487	0.2923	0.8676	41.1465
	rs55921053	C	G	-0.677	1.3397	0.6133	21.2543
	rs56925758	A	G	0.007	0.1745	0.9678	43.7409
	rs588485	A	G	0.216	0.1789	0.2273	25.241
	rs59347135	C	G	-0.2144	0.2829	0.4484	39.0911
	rs6059692	T	C	0.0329	0.1532	0.8302	31.1459
	rs62001733	A	C	-0.0019	0.1547	0.9904	23.5811
	rs6438552	A	G	0.2361	0.139	0.0895	27.2325
	rs6698162	A	C	-0.1427	0.1428	0.3177	23.5512
	rs673548	A	G	0.2558	0.158	0.1055	67.3893
	rs6779989	T	C	-0.2701	0.5679	0.6343	19.9962
	rs6881956	A	G	0.2706	0.1664	0.104	36.0735
	rs6907508	A	G	-0.3336	0.4277	0.4353	50.5428
	rs6907751	T	C	-0.0697	0.1734	0.6877	33.9687
	rs6937088	C	G	0.1742	0.3136	0.5787	29.9909
	rs7134375	A	C	0.1125	0.2741	0.6814	20.9794
	rs7146491	A	C	0.0641	0.1467	0.662	21.9844
	rs71640337	A	G	0.3064	0.4501	0.496	50.0214
	rs7171582	T	C	0.0615	0.1728	0.7217	27.0818
	rs72733480	C	G	0.7566	0.961	0.4311	21.379
	rs72794872	A	G	-0.2484	0.6404	0.6981	20.5001
	rs72836561	T	C	0.2117	0.7886	0.7884	99.1483
	rs7298698	T	C	-0.1733	0.1517	0.2534	41.3865
	rs72992015	T	C	-0.3475	0.176	0.04836	74.1668
	rs7308864	A	G	-0.0977	0.1384	0.4802	31.8153
	rs73200561	A	T	-1.016	1.4407	0.4807	20.245
	rs73439699	T	C	-0.1652	0.3996	0.6794	19.8261
	rs7350481	T	C	0.0782	0.1699	0.6454	23.5425
	rs7351098	C	G	0.342	0.2736	0.2113	58.5181
	rs736598	T	C	-0.0968	0.1414	0.4934	22.221
	rs74780677	A	G	-0.1998	1.1186	0.8582	21.4101
	rs75393320	C	G	0.134	0.3928	0.7329	33.8393
	rs75911530	A	G	-1.1446	0.7756	0.14	37.6175
	rs76384903	T	C	-1.0573	1.3718	0.4409	21.5473
	rs76776911	A	C	-0.3991	0.3464	0.2493	22.4713
	rs7679	T	C	0.2454	0.3279	0.4542	351.491
	rs76851017	A	G	-0.4134	0.8083	0.6091	19.824
	rs76982527	T	G	0.103	1.1001	0.9254	22.7903
	rs77106135	A	G	-0.4471	0.2731	0.1016	24.6218
	rs7749730	A	G	0.0116	0.1681	0.9452	19.7343
	rs77729317	A	G	-0.0609	0.4818	0.8995	20.5335
	rs7784050	A	C	0.2107	0.1756	0.2301	21.0598
	rs77960347	A	G	1.013	1.2033	0.3999	301.471
	rs77981979	T	C	0.1083	0.4173	0.7953	23.9595
	rs79757254	T	G	-0.1487	0.1938	0.4427	24.2575
	rs8066446	A	G	0.1064	0.1545	0.491	20.9958
	rs8131819	A	G	0.2345	0.2073	0.2582	30.4193
	rs8180991	C	G	-0.1977	0.1912	0.3012	25.7709
	rs865716	A	T	0.0854	0.1636	0.6019	21.5271
	rs9311981	T	C	-0.2067	0.1728	0.2318	22.0358
	rs9616	A	T	-0.149	0.1453	0.305	20.2731
	rs967530	A	T	0.1286	0.152	0.3975	53.3914
Triglycerides to total lipids ratio in small VLDL	rs10096633	T	C	-0.0915	0.2076	0.6592	520.835
	rs10233430	T	C	0.26	0.1377	0.05907	41.8237
	rs10422861	T	C	-0.1081	0.1393	0.438	26.2187
	rs10425186	T	C	-0.2766	0.2118	0.1916	25.0325
	rs10438978	T	C	-0.0931	0.1565	0.5521	28.0707
	rs10455872	A	G	0.5795	0.5042	0.2504	231.578
	rs10811687	T	C	0.3531	0.3436	0.3041	21.6496
	rs10868828	A	G	-0.3699	0.1446	0.01053	21.5032
	rs11057418	C	G	-0.0181	0.1559	0.9076	26.2712
	rs11065385	A	G	0.0756	0.1401	0.5898	54.4826
	rs111438676	A	G	0.8383	0.8948	0.3488	20.3507
	rs112024102	T	G	0.1893	0.4651	0.684	23.5263
	rs11206517	T	G	0.2263	0.3392	0.5045	21.6807
	rs11563512	A	G	0.7775	0.4343	0.07346	23.1954
	rs11591147	T	G	-1.0204	1.0162	0.3153	299.069
	rs11624401	T	C	-0.0887	0.1423	0.5331	20.3344
	rs117083382	A	G	1.0515	1.3015	0.4191	25.3001
	rs11722023	C	G	0.4881	0.7393	0.5091	20.9677
	rs11766379	T	C	0.2078	0.1774	0.2415	37.7388
	rs117733303	A	G	-0.2244	0.2365	0.3427	41.9618
	rs11816594	A	G	-0.2835	0.1778	0.1108	21.6031
	rs11879589	A	G	0.4238	0.3868	0.2731	22.1839
	rs11999525	A	G	0.0811	0.1926	0.6738	30.9971
	rs12001593	A	T	-0.029	0.1442	0.8404	19.9535
	rs12149545	A	G	-0.1704	0.1636	0.2978	59.99
	rs12271743	T	C	1.0364	0.759	0.1721	54.5817
	rs12419237	T	C	-0.1195	0.1444	0.4081	23.549
	rs12534819	T	C	0.0655	0.1776	0.7121	21.5157
	rs1260326	T	C	-0.0539	0.1389	0.6977	359.568
	rs12606102	A	G	-0.0722	0.2801	0.7967	21.0087
	rs12740374	T	G	0.0285	0.2231	0.8984	133.325
	rs12759594	A	G	0.0254	0.4042	0.9499	20.1866
	rs12916	T	C	-0.1904	0.1383	0.1685	49.0781
	rs12928099	A	C	0.2709	0.2984	0.364	63.0433
	rs13163634	T	C	-0.4403	0.3332	0.1863	21.9542
	rs13208757	T	C	0.0842	0.15	0.5747	20.809
	rs13361910	T	C	0.0985	0.1577	0.5321	21.5768
	rs13389219	T	C	0.4749	0.2021	0.01876	51.343
	rs138430	T	C	0.0774	0.1412	0.5837	22.4252
	rs138685433	A	G	-1.0427	0.943	0.2688	19.7623
	rs139968244	A	G	1.31	1.5285	0.3914	20.794
	rs139974673	T	C	1.025	0.8753	0.2416	83.6928
	rs1408272	T	G	-0.3247	0.4875	0.5054	22.9182
	rs141522237	A	G	-0.1127	0.5503	0.8377	29.4849
	rs1426223	T	C	-0.0198	0.1752	0.91	19.7648
	rs144018203	C	G	-1.0304	1.4119	0.4655	93.7917
	rs144439590	T	C	-0.8985	0.8134	0.2693	30.2535
	rs1465573	C	G	0.2792	0.1618	0.08439	23.3287
	rs148838767	T	C	1.0373	1.5981	0.5163	19.8658
	rs149394327	C	G	-0.4109	0.7937	0.6047	29.6002
	rs150560724	T	C	1.7886	1.1912	0.1332	27.6806
	rs151235402	T	C	-1.0619	1.1211	0.3435	24.7957
	rs1560390	T	C	0.071	0.1851	0.7012	43.0919
	rs1569447	T	G	0.0182	0.1424	0.8985	21.768
	rs158482	T	G	-1.0157	1.0387	0.3282	22.4299
	rs1664781	A	G	-0.08	0.1758	0.6492	23.9023
	rs16989560	A	G	-0.0637	0.1983	0.7482	19.7482
	rs174546	T	C	-0.1143	0.1422	0.4213	812.164
	rs17561950	A	G	-0.1299	0.1389	0.3497	46.5492
	rs1800961	T	C	-0.7052	0.5541	0.2031	37.9601
	rs183759356	T	C	0.6913	0.9812	0.4811	20.3169
	rs197158	T	C	-0.0517	0.1647	0.7534	23.35
	rs2009382	T	C	0.1011	0.1487	0.4967	20.2039
	rs2013002	T	C	-0.1866	0.2797	0.5047	22.9769
	rs2065703	T	C	-0.2426	0.3048	0.4261	19.5248
	rs2126263	A	G	0.0028	0.3956	0.9943	54.2422
	rs2144300	T	C	0.1331	0.165	0.4196	135.293
	rs2193683	T	C	0.1122	0.1381	0.4167	19.8859
	rs2229738	T	C	-0.7505	0.5673	0.1858	38.332
	rs2277844	A	G	-0.001	0.1484	0.9944	24.0374
	rs2280953	T	C	-0.0634	0.1425	0.6564	36.251
	rs2395187	C	G	-0.1383	0.1504	0.3579	25.2405
	rs241777	T	C	-0.2439	0.1552	0.116	27.9168
	rs2604568	A	T	-0.0205	0.2618	0.9375	21.4977
	rs261290	T	C	0.0604	0.14	0.666	263.801
	rs2618566	T	G	-0.0965	0.1518	0.5249	29.3212
	rs2642442	T	C	-0.0193	0.1854	0.9171	77.9237
	rs2647257	A	T	0.001	0.1561	0.995	20.0364
	rs2723087	A	T	0.0724	0.1471	0.6227	20.5576
	rs2745513	A	G	-0.2259	0.3096	0.4656	29.2278
	rs2792735	A	G	-0.0524	0.1614	0.7455	71.8044
	rs2972136	A	G	-0.0121	0.284	0.9661	44.7566
	rs2980888	T	C	0.003	0.1488	0.9841	98.826
	rs3005923	A	G	0.0164	0.3655	0.9642	37.4893
	rs310763	T	C	-0.1657	0.1909	0.3853	24.711
	rs34332857	T	G	0.0869	0.1415	0.5391	22.2433
	rs35173225	T	C	0.3311	0.2231	0.1378	295.17
	rs35316111	A	T	-0.302	0.5979	0.6134	20.4391
	rs35990442	A	G	0.0576	0.1936	0.7662	38.4318
	rs3741252	T	C	0.2446	0.1568	0.1188	20.7486
	rs3820897	T	C	0.1483	0.1581	0.3482	26.3044
	rs3827743	A	G	-0.0896	0.211	0.671	30.0059
	rs386397	A	G	-0.0668	0.2199	0.7613	33.7179
	rs4299376	T	G	-0.1077	0.2903	0.7107	64.0107
	rs4360309	T	C	0.3857	0.2583	0.1354	23.4814
	rs4447885	A	G	0.0765	0.1397	0.5837	33.0144
	rs446745	T	C	0.0549	0.1591	0.73	22.7731
	rs4711750	A	T	0.2454	0.1394	0.07824	40.2544
	rs4722551	T	C	-0.2455	0.3274	0.4534	51.0974
	rs473224	T	G	-0.1481	0.2311	0.5216	59.3906
	rs4804311	A	G	-0.5937	0.4921	0.2277	30.3284
	rs4811883	C	G	-0.2005	0.1617	0.2151	19.5819
	rs4847412	C	G	0.0824	0.1411	0.5593	19.6556
	rs4850979	T	C	-0.0213	0.1415	0.8802	20.8758
	rs4935713	T	C	0.0823	0.1793	0.6462	20.314
	rs4976643	A	C	-0.0755	0.2153	0.7259	35.4149
	rs58397833	A	G	-0.0263	0.1456	0.8569	20.6183
	rs59347135	C	G	-0.2144	0.2829	0.4484	50.1414
	rs59447292	T	C	0.1718	0.2152	0.4247	20.9828
	rs59992789	T	C	-0.244	0.1835	0.1836	21.0832
	rs60019207	T	C	-1.2202	0.6745	0.07044	22.8594
	rs600626	A	G	0.0188	0.1552	0.9034	30.8455
	rs6049953	C	G	-0.0576	0.1408	0.6823	20.3714
	rs60847460	T	C	0.2111	0.1665	0.205	32.2078
	rs62352309	A	G	0.2124	0.9009	0.8136	21.9147
	rs635634	T	C	0.0621	0.1594	0.6968	180.322
	rs636083	T	C	0.3015	0.1468	0.03992	20.624
	rs6511720	T	G	1.1274	0.4295	0.008664	209.927
	rs6540124	A	G	0.063	0.1402	0.6534	35.34
	rs6583833	T	C	-0.0822	0.1518	0.5883	21.4149
	rs676210	A	G	0.251	0.1593	0.1151	216.494
	rs693668	A	G	0.0561	0.157	0.7209	51.2926
	rs696393	T	C	0.4207	0.1477	0.004396	21.938
	rs6991364	A	G	-0.1283	0.1684	0.4461	23.0517
	rs71385946	T	C	-0.0999	0.2434	0.6813	23.3286
	rs72696940	A	G	-0.1982	0.3768	0.599	24.6487
	rs72836561	T	C	0.2117	0.7886	0.7884	170.889
	rs73013176	T	C	-0.5714	1.2741	0.6538	22.3289
	rs73047641	A	G	0.0775	0.138	0.5744	30.058
	rs73159574	A	G	-0.1426	0.2105	0.4982	19.979
	rs73199639	A	T	-0.0268	0.2049	0.8961	19.8369
	rs73596816	A	G	0.0318	0.375	0.9324	32.5104
	rs7395581	A	G	0.0677	0.1564	0.6651	19.9519
	rs7412	T	C	-0.0022	0.3173	0.9946	1617.98
	rs74444445	T	C	-0.5236	0.9059	0.5632	20.9966
	rs7587376	T	C	-0.1718	0.1631	0.2922	20.1873
	rs7609943	T	C	0.0864	0.1401	0.5373	24.258
	rs77542162	A	G	1.0277	0.8971	0.252	57.5866
	rs77675968	T	C	0.2677	0.7957	0.7365	20.3979
	rs7783857	C	G	0.1478	0.1416	0.2966	21.2584
	rs77960347	A	G	1.013	1.2033	0.3999	55.8118
	rs78303403	A	G	1.1072	0.8141	0.1738	26.0025
	rs78862787	C	G	0.3919	0.801	0.6246	23.1486
	rs79287178	A	G	-0.464	0.809	0.5663	28.7648
	rs8078686	T	C	0.3674	0.1449	0.01125	51.4826
	rs9293768	T	C	0.1928	0.1385	0.1638	21.6528
	rs9318613	A	T	0.0124	0.1572	0.9372	20.7708
	rs9375477	A	G	0.0282	0.1531	0.8541	35.8435
	rs9561638	A	C	0.0573	0.1393	0.681	23.4425
	rs9604222	A	G	0.8371	0.7913	0.2901	21.3184
	rs964184	C	G	-0.0331	0.1648	0.8406	880.827
	rs9687846	A	G	0.0239	0.2126	0.9105	52.0012
	rs9845182	A	G	0.1792	0.1546	0.2463	21.514
	rs9919429	A	G	0.0587	0.1441	0.6836	160.361
Total cholesterol to total lipids ratio in very large VLDL	rs10053643	T	C	0.052	0.1497	0.7284	33.2499
	rs10455872	A	G	0.5795	0.5042	0.2504	84.6081
	rs10462696	A	G	-0.2287	0.1434	0.1107	22.8641
	rs11075253	A	C	0.3513	0.2976	0.2379	20.9528
	rs11170423	A	G	0.3033	0.1816	0.09482	45.7336
	rs112081446	A	C	-0.4734	1.3481	0.7254	20.6735
	rs115130630	A	G	-0.3755	1.2257	0.7593	23.5454
	rs11591147	T	G	-1.0204	1.0162	0.3153	95.3099
	rs117078740	A	G	-0.3575	0.8201	0.6629	19.6537
	rs117335250	C	G	-0.4433	0.6888	0.5199	22.7929
	rs117662606	A	C	0.1797	1.0925	0.8693	20.8576
	rs117733303	A	G	-0.2244	0.2365	0.3427	19.622
	rs12338761	A	G	0.1727	0.1797	0.3366	19.577
	rs12599065	T	C	0.0264	0.1404	0.8508	21.3738
	rs1260326	T	C	-0.0539	0.1389	0.6977	288.195
	rs12914626	T	C	0.0545	0.154	0.7232	65.4635
	rs12980365	A	G	0.5129	0.2932	0.08021	22.1103
	rs1303	T	G	-0.2413	0.1528	0.1142	27.875
	rs13108218	A	G	-0.0474	0.1402	0.7352	22.2325
	rs13246490	T	C	0.3226	0.2224	0.1469	115.04
	rs13389219	T	C	0.4749	0.2021	0.01876	28.3338
	rs1367117	A	G	-0.1909	0.2067	0.3556	20.3923
	rs139222401	T	C	1.2504	0.6496	0.05425	20.5635
	rs139301169	A	G	-1.0789	1.3527	0.4251	21.1497
	rs140646549	A	G	-1.0273	0.852	0.2279	29.0718
	rs143758827	A	C	-1.0313	0.9817	0.2935	20.092
	rs148625860	T	C	1.0696	1.2613	0.3964	20.0572
	rs1560390	T	C	0.071	0.1851	0.7012	39.824
	rs1565355	T	C	-0.0229	0.1771	0.897	20.0168
	rs17248776	C	G	0.9721	0.4093	0.01755	36.4012
	rs174574	A	C	-0.129	0.142	0.3636	278.36
	rs180721475	T	C	0.5485	0.7302	0.4525	24.1164
	rs1876738	A	G	-0.2927	0.3449	0.3962	19.7071
	rs217181	T	C	0.3723	0.1654	0.02437	34.0764
	rs2252364	T	C	-0.0014	0.155	0.993	20.8875
	rs261291	T	C	-0.128	0.1387	0.3563	218.107
	rs28601761	C	G	0.122	0.1694	0.4715	72.721
	rs304	T	G	-0.1353	0.1756	0.4409	50.0166
	rs35110249	T	C	0.3185	0.184	0.08337	22.4864
	rs35267533	T	C	0.1354	0.1764	0.4425	26.1718
	rs35549817	T	G	-0.0528	0.1466	0.7188	21.4372
	rs3764261	A	C	-0.1831	0.1629	0.2611	442.071
	rs3827158	A	G	0.2043	0.2931	0.4858	21.7567
	rs4299376	T	G	-0.1077	0.2903	0.7107	22.3466
	rs4325676	C	G	0.0964	0.1577	0.5408	23.4553
	rs4722551	T	C	-0.2455	0.3274	0.4534	25.9543
	rs4722829	T	C	0.0722	0.1573	0.6461	19.8951
	rs472495	T	G	0.0537	0.1573	0.7328	37.3653
	rs4810479	T	C	0.0736	0.1462	0.6146	141.151
	rs4846922	T	C	-0.0102	0.1435	0.9436	37.1396
	rs4865111	T	C	-0.4198	0.3143	0.1816	19.9098
	rs4970836	A	G	0.1462	0.324	0.652	42.3786
	rs507666	A	G	0.1119	0.1593	0.4824	72.1227
	rs61743159	A	G	0.4817	1.2283	0.6949	20.6879
	rs62384484	A	G	0.2391	0.1396	0.08678	20.9774
	rs6467227	A	G	-0.1063	0.2519	0.6731	20.9894
	rs67977214	A	G	-0.0286	0.2046	0.8889	23.9145
	rs686987	T	C	-1.0887	0.7049	0.1225	21.339
	rs6874043	A	G	0.0318	0.335	0.9244	22.602
	rs6879264	T	C	0.2323	0.1761	0.1871	20.7621
	rs72699913	A	T	1.0504	0.8593	0.2216	20.6945
	rs728169	T	C	1.0121	1.2943	0.4343	21.161
	rs73871592	T	G	-0.9645	1.6015	0.547	21.7968
	rs74127023	T	C	-0.2624	0.1896	0.1665	21.0772
	rs7621924	C	G	-0.0532	0.61	0.9304	20.1741
	rs77542162	A	G	1.0277	0.8971	0.252	40.7204
	rs7841093	A	C	-0.1387	0.1961	0.4793	20.1086
	rs78501510	A	G	-0.1057	0.9567	0.912	20.1838
	rs7924036	T	G	0.0695	0.1456	0.6333	73.9926
	rs79609647	A	T	0.0492	0.226	0.8277	19.6859
	rs8009444	A	G	0.302	0.3051	0.3222	24.1923
	rs8106813	A	G	-0.0001	0.2921	0.9998	56.112
	rs8128939	A	G	0.2444	0.2989	0.4135	22.3255
	rs864642	A	T	-0.2033	0.1419	0.1519	20.8808
	rs964184	C	G	-0.0331	0.1648	0.8406	186.595

## Sheet: Table S3
Table S3. IVs for the effect of Microbiota on circulating metabolic biomarkers.
Exposure	Outcome	SNP	effect_allele.outcome	other_allele.outcome	beta.outcome	se.outcome	pval.outcome	F-statistics
CAG-269 sp002372935	Triglycerides to total lipids ratio in small VLDL	rs117499033	G	A	0.0002273	0.0175633	0.9897	20.1644
		rs12073549	T	C	0.00558449	0.00630609	0.3758	20.944
		rs12269833	T	G	0.00988384	0.00746665	0.1856	19.5781
		rs1474909	A	C	-0.0112723	0.00726903	0.121	20.9664
		rs150433877	G	A	-0.0120809	0.00720589	0.09363	20.9474
		rs17208169	C	T	-0.00502307	0.0110205	0.6485	20.5692
		rs2711819	G	A	0.000328186	0.00541282	0.9517	20.6938
		rs4279373	G	T	0.00168388	0.00391918	0.6674	20.0227
		rs4340879	G	A	-0.00540988	0.00407761	0.1846	22.4783
		rs4356945	A	G	-0.000154077	0.00424366	0.971	20.238
		rs55962334	G	T	0.000414231	0.00509626	0.9352	20.0981
		rs73728503	C	T	0.000242322	0.00460842	0.9581	29.1956
		rs7936211	C	T	-0.00080435	0.00418363	0.8475	19.9551
		rs8059594	G	A	0.00693082	0.00458191	0.1304	22.3838
		rs8080540	C	T	-0.000175834	0.00490568	0.9714	23.1165
Faecalicatena sp000364245	Total cholesterol to total lipids ratio in very large VLDL	rs11165411	A	G	0.00438446	0.00463485	0.3442	32.0468
		rs115953529	G	A	0.0179797	0.0105353	0.0879	20.4757
		rs12989543	A	G	0.000112564	0.00813214	0.989	21.3457
		rs1481716	A	C	-0.00406631	0.00471156	0.3881	21.3395
		rs150888987	T	C	0.00990576	0.00898504	0.2703	21.9913
		rs183758442	T	G	-0.0265146	0.0199118	0.183	20.7148
		rs28493027	C	T	-0.013179	0.00559198	0.01843	19.7118
		rs28510390	A	G	0.00723636	0.00588941	0.2192	21.2463
		rs34342663	C	T	6.128e-05	0.00510648	0.9904	21.787
		rs4724112	C	A	0.00416027	0.00481869	0.3879	23.009
		rs6128148	G	A	-0.000322068	0.00451743	0.9432	20.8274
		rs6672813	T	C	-0.0103417	0.00609516	0.08975	20.902
		rs72627434	C	T	-0.00445907	0.0141511	0.7527	20.1799
Massiliomicrobiota sp002160815	Glycine levels	rs10122948	G	A	0.00657825	0.00528542	0.2133	20.9142
		rs1109286	A	G	0.0020475	0.00488832	0.6753	21.2808
		rs1114693	C	A	0.0075924	0.00695053	0.2747	21.0371
		rs116252621	T	C	-0.00906103	0.0108569	0.404	19.5542
		rs117426443	T	C	0.00429784	0.00995048	0.6658	25.5131
		rs12268819	C	G	0.00884982	0.00539837	0.1011	23.1137
		rs12367641	C	T	0.00922174	0.00594869	0.1211	21.0154
		rs138394303	G	A	0.00589944	0.013293	0.6572	19.7003
		rs1527633	C	T	0.00723892	0.00494054	0.1429	21.2446
		rs189654928	T	C	-0.0154991	0.0169312	0.36	20.9886
		rs2531177	A	G	0.00301816	0.00512832	0.5562	19.76
		rs3799627	T	C	-0.00464653	0.00890586	0.6019	20.1681
		rs501808	T	G	-0.00797435	0.021478	0.7104	22.2935
		rs56053062	C	G	-0.00113598	0.00604506	0.8509	19.7496
		rs59620059	C	A	0.00596978	0.00778492	0.4432	21.7186
		rs6831652	T	C	-0.00250158	0.00480568	0.6027	19.7401
		rs6890044	C	T	0.0118779	0.00731209	0.1043	32.4034
		rs74380026	C	T	0.048727	0.018525	0.00853	24.1623
		rs74826035	C	T	-0.00249023	0.0165083	0.8801	20.2668
		rs75840424	G	T	0.0176153	0.017802	0.3224	21.6108
		rs769290	C	T	0.0031895	0.00690865	0.6443	21.1099
		rs7735401	A	G	-0.011772	0.0082739	0.1548	24.4686
		rs78126882	T	C	9.03298e-06	0.0101966	0.9993	19.6605
		rs9298861	G	A	-0.00231166	0.00542754	0.6702	19.7515
		rs9965872	T	C	-0.00508663	0.00686288	0.4586	22.736
Turicibacter sp001543345	Cholesteryl esters to total lipids ratio in large VLDL	rs10803808	G	A	0.0121258	0.00586318	0.03863	21.1786
		rs11061114	C	A	-0.00183982	0.00476538	0.6994	19.8787
		rs11215720	A	G	-0.00269466	0.00460693	0.5586	19.5489
		rs117155525	C	T	0.0423922	0.016593	0.01062	20.3531
		rs12127678	A	T	-0.00181122	0.00595644	0.7611	20.7228
		rs138563259	A	T	0.0034282	0.0171469	0.8415	20.8216
		rs149315686	A	G	-0.00198861	0.0130573	0.879	23.0406
		rs150113830	T	C	-0.00177017	0.0205985	0.9315	23.0016
		rs150481959	A	C	0.0248793	0.0171391	0.1466	24.1697
		rs2737429	G	T	0.0021532	0.00437135	0.6223	22.3411
		rs3751143	C	A	0.00396434	0.00541774	0.4643	20.0637
		rs4724962	G	A	0.00608377	0.00521048	0.243	20.2381
		rs4988235	G	A	-0.00310998	0.00465884	0.5044	41.5126
		rs6013622	T	G	-0.00496045	0.00426417	0.2447	20.6003
		rs615885	G	A	-0.00963839	0.00460745	0.03645	21.9849
		rs72692745	A	G	-0.00696752	0.00940583	0.4588	24.6735
		rs73736494	G	C	-0.00237997	0.00912303	0.7942	19.6963
		rs73790046	A	G	0.000405296	0.00961341	0.9664	24.4065
		rs7810738	T	A	-0.00707525	0.0100414	0.4811	20.3057
		rs907059	T	C	0.00108038	0.00465599	0.8165	20.6674
Turicibacter sp001543345	Total cholesterol to total lipids ratio in very large VLDL	rs10803808	G	A	0.00912204	0.00618772	0.1404	21.1786
		rs11061114	C	A	-0.000327991	0.00502933	0.948	19.8787
		rs11215720	A	G	-0.000722932	0.00487578	0.8821	19.5489
		rs117155525	C	T	0.0313106	0.0177342	0.07747	20.3531
		rs12127678	A	T	-0.00413445	0.00628599	0.5107	20.7228
		rs138563259	A	T	0.0184651	0.0183023	0.313	20.8216
		rs149315686	A	G	-0.0150195	0.0136884	0.2725	23.0406
		rs150113830	T	C	0.0261972	0.021843	0.2304	23.0016
		rs150481959	A	C	0.0174642	0.0185395	0.3462	24.1697
		rs2737429	G	T	-0.00309159	0.00474698	0.5149	22.3411
		rs3751143	C	A	0.0121387	0.00589742	0.03956	20.0637
		rs4724962	G	A	0.0101931	0.00546995	0.06239	20.2381
		rs4988235	G	A	0.00579295	0.00492756	0.2397	41.5126
		rs6013622	T	G	-0.00282004	0.00452409	0.5331	20.6003
		rs615885	G	A	-0.00562327	0.00488779	0.2499	21.9849
		rs72692745	A	G	0.00546962	0.00998094	0.5837	24.6735
		rs73736494	G	C	0.00463392	0.00989943	0.6397	19.6963
		rs73790046	A	G	-0.00304347	0.0102889	0.7674	24.4065
		rs7810738	T	A	-0.0101297	0.0111377	0.3631	20.3057
		rs907059	T	C	-0.00442674	0.00491842	0.3681	20.6674
UBA1407	Phospholipids to total lipids ratio in very large HDL	rs11043104	G	A	-0.0303812	0.0137981	0.02768	33.1468
		rs112873550	C	T	-0.0090268	0.00915803	0.3243	20.0535
		rs118148611	G	A	0.0190462	0.0142944	0.1827	22.3579
		rs118174717	T	G	0.0118007	0.0158296	0.456	19.6582
		rs144429740	T	G	-0.020309	0.0210948	0.3357	19.7796
		rs17703426	T	C	-0.000996559	0.00576384	0.8627	24.413
		rs207463	A	T	-0.00399944	0.00431409	0.3539	20.2052
		rs6519683	G	A	-0.000361333	0.00440601	0.9346	20.8679
		rs657890	T	C	-0.000517426	0.00457472	0.9099	20.1918
		rs6673233	C	T	0.00487015	0.0218649	0.8237	20.3124
		rs73226109	T	G	-0.0115749	0.0111143	0.2977	24.5492
		rs77500245	T	C	-0.0056413	0.00615545	0.3594	19.7719
UBA6960	Total cholesterol to total lipids ratio in large VLDL	rs115829547	G	T	-0.00628494	0.0110057	0.568	19.8621
		rs12589380	A	G	0.0011827	0.00473733	0.8029	19.6735
		rs13118861	T	C	-0.00844889	0.00618984	0.1723	21.1455
		rs1444617	C	T	0.00378269	0.00529565	0.475	20.9667
		rs1497771	A	G	0.00252511	0.005228	0.6291	22.4099
		rs16986873	C	A	-0.00319328	0.0105582	0.7623	20.6828
		rs17148572	C	T	-0.0277202	0.0161679	0.08643	22.6728
		rs17612302	T	C	-0.00478983	0.00641874	0.4555	20.2754
		rs28689916	C	G	-0.0056215	0.00541474	0.2992	19.8112
		rs34174836	T	C	0.00604292	0.00962088	0.5299	21.8198
		rs4705336	C	G	-0.0020517	0.00542382	0.7052	24.2122
		rs55960262	T	C	-0.012992	0.00951686	0.1722	25.7757
		rs6141443	G	C	-0.00288449	0.00556935	0.6045	20.031
		rs71453800	G	C	0.00235228	0.00699453	0.7366	22.7013
		rs72691765	G	T	-0.00943683	0.00984023	0.3376	25.563
		rs80139354	G	C	0.0189898	0.0123714	0.1248	25.5163

## Sheet: Table S4
Table S4. The results of sensitivity analysis.
Exposure	Outcome	Cochran's Q			Egger regression		MR-PRESSO
		Q	Q_df	Q_pval	egger_intercept	pval
Absiella dolichum	BD	14.4993	17	0.631497	0.0489797	0.736478	0.671
Anaeromassilibacillus sp001305115	BD	21.1503	21	0.449799	-0.0930371	0.431905	0.525
CAG-269 sp001916065	BD	3.86537	14	0.996223	0.13038	0.397119	0.994
CAG-269 sp002372935	BD	10.0152	14	0.761072	0.0636727	0.743691	0.806
CAG-273 sp003534295	BD	14.4141	17	0.637603	-0.177684	0.268247	0.608
CAG-465 sp000433135	BD	13.3683	19	0.819197	0.0806696	0.528958	0.832
CAG-495	BD	14.9452	23	0.896587	0.0074176	0.959494	0.921
Clostridium M sp001304855	BD	7.22885	13	0.889976	-0.112136	0.608641	0.88
F0428	BD	14.9444	19	0.726122	0.00893201	0.938808	0.738
Faecalicatena sp000364245	BD	7.58895	12	0.816372	-0.100435	0.65461	0.828
Fervidobacteriaceae	BD	17.1773	20	0.641435	-0.0359949	0.830822	0.669
Geobacter C	BD	15.7924	13	0.260521	-0.355802	0.0567512	0.282
Massiliomicrobiota sp002160815	BD	12.8061	26	0.985635	-0.0248868	0.831953	0.987
Negativibacillus sp000435195	BD	20.3548	19	0.373519	0.113198	0.388576	0.427
Prevotellamassilia sp000437675	BD	17.4138	17	0.426692	-0.269765	0.103002	0.437
RC9 sp900317925	BD	5.70896	9	0.768656	0.0737026	0.727277	0.843
SAR324	BD	11.8829	15	0.687869	0.0899713	0.554195	0.721
Thermoprotei	BD	11.4836	12	0.487993	0.324831	0.0591656	0.534
Turicibacter sp001543345	BD	19.946	19	0.397832	0.064344	0.686736	0.409
UBA1407	BD	8.76499	10	0.554543	-0.234181	0.232433	0.588
UBA1777 sp900316255	BD	8.83404	15	0.886034	0.00279665	0.983967	0.877
UBA6960	BD	9.53137	15	0.848138	-0.0186084	0.919461	0.794
UBA8517	BD	6.11916	14	0.963398	-0.0705794	0.555894	0.962
Cholesteryl esters to total lipids ratio in large VLDL	BD	95.6871	79	0.0974305	0.0361032	0.466022	0.125
Free cholesterol in medium HDL	BD	104.321	123	0.887652	0.0169688	0.60622	0.879
Glycine levels	BD	110.688	84	0.0271528	-0.00912978	0.776603	0.057
Total cholesterol to total lipids ratio in large VLDL	BD	65.0804	74	0.760995	0.0426453	0.314971	0.792
Total cholesterol to total lipids ratio in very large VLDL	BD	70.2654	74	0.601501	0.0104031	0.836229	0.626
Triglycerides to total lipids ratio in small VLDL	BD	133.783	153	0.866433	-0.0580194	0.0183889	0.894
CAG-269 sp002372935	Triglycerides to total lipids ratio in small VLDL	8.1807	14	0.879701	0.00225444	0.593104	0.882
Faecalicatena sp000364245	Total cholesterol to total lipids ratio in very large VLDL	13.2494	12	0.351178	0.000551405	0.922949	0.365
Massiliomicrobiota sp002160815	Glycine levels	23.2613	24	0.504417	-0.00139252	0.698728	0.533
Turicibacter sp001543345	Cholesteryl esters to total lipids ratio in large VLDL	15.9826	19	0.658439	0.00099923	0.756585	0.677
Turicibacter sp001543345	Total cholesterol to total lipids ratio in very large VLDL	17.5135	19	0.555119	-0.00215661	0.533943	0.578
UBA1407	Phospholipids to total lipids ratio in very large HDL	7.04949	11	0.795062	0.00172358	0.673494	0.806
UBA6960	Total cholesterol to total lipids ratio in large VLDL	9.8507	15	0.829025	-0.000666286	0.879052	0.834

## Sheet: Table S5
Table S5. Results of reverse MR analysis.
Exposure	Outcome	Method	nsnp	beta	se	pval
BD	Absiella dolichum	MR Egger	7	0.00129755	0.00469828	0.793465
		Weighted median	7	0.00260417	0.00389595	0.503859
		Inverse variance weighted	7	0.00324977	0.00328245	0.322153
BD	Anaeromassilibacillus sp001305115	MR Egger	7	-0.000886042	0.00524813	0.872548
		Weighted median	7	9.30348e-05	0.00361862	0.979489
		Inverse variance weighted	7	0.00263129	0.00386775	0.496304
BD	F0428	MR Egger	7	-0.00385444	0.00459514	0.439824
		Weighted median	7	-0.00210916	0.00410203	0.607131
		Inverse variance weighted	7	0.000439091	0.00339048	0.896957
BD	Faecalicatena sp000364245	MR Egger	7	-0.000384938	0.00333526	0.912608
		Weighted median	7	0.000670364	0.00278428	0.809735
		Inverse variance weighted	7	0.0030242	0.00271319	0.265011
BD	Fervidobacteriaceae	MR Egger	7	-0.000454652	0.00314885	0.890834
		Weighted median	7	-0.000239904	0.00229998	0.916925
		Inverse variance weighted	7	-0.000763355	0.00212525	0.719458
BD	Clostridium M sp001304855	MR Egger	7	0.00186245	0.0039106	0.653975
		Weighted median	7	0.00301457	0.00339599	0.37471
		Inverse variance weighted	7	0.00459632	0.00290281	0.113329
BD	Thermoprotei	MR Egger	7	-0.00231272	0.00165091	0.220158
		Weighted median	7	-0.00158003	0.00150518	0.293842
		Inverse variance weighted	7	-0.00133187	0.00121358	0.272438
BD	Turicibacter sp001543345	MR Egger	7	-0.00198619	0.00742848	0.799859
		Weighted median	7	0.00182057	0.00703696	0.795855
		Inverse variance weighted	7	0.000178411	0.0053463	0.973379
BD	UBA1407	MR Egger	7	-0.00084778	0.00376564	0.830786
		Weighted median	7	-0.000524733	0.00209524	0.802247
		Inverse variance weighted	7	-0.00278331	0.00267941	0.298909
BD	UBA1777	MR Egger	7	0.00130378	0.00393894	0.754067
		Weighted median	7	-0.000112824	0.00252073	0.9643
		Inverse variance weighted	7	-0.000243235	0.00274145	0.9293
BD	Geobacter C	MR Egger	7	0.000237569	0.00238345	0.924476
		Weighted median	7	0.0015672	0.00219991	0.476221
		Inverse variance weighted	7	0.00226243	0.00175866	0.198286
BD	Negativibacillus sp000435195	MR Egger	7	-0.0127985	0.00749632	0.148471
		Weighted median	7	-0.0082786	0.00662897	0.21172
		Inverse variance weighted	7	-6.4213e-05	0.00760177	0.99326
BD	Massiliomicrobiota sp002160815	MR Egger	7	-0.00190102	0.00913519	0.843363
		Weighted median	7	0.0016236	0.00499484	0.745139
		Inverse variance weighted	7	0.00577993	0.00704274	0.411822
BD	Prevotellamassilia sp000437675	MR Egger	7	0.00410762	0.00861985	0.653794
		Weighted median	7	0.00257458	0.00666957	0.699483
		Inverse variance weighted	7	0.00275359	0.00583723	0.637121
BD	RC9 sp900317925	MR Egger	7	0.00246564	0.00408975	0.572885
		Weighted median	7	0.000395424	0.00374357	0.915878
		Inverse variance weighted	7	-6.84775e-05	0.00301759	0.981895
BD	SAR324	MR Egger	7	0.000324804	0.00231146	0.893735
		Weighted median	7	0.000444347	0.00162174	0.784089
		Inverse variance weighted	7	6.17628e-05	0.00156133	0.968446
BD	UBA6960	MR Egger	7	0.00109086	0.0024249	0.671645
		Weighted median	7	0.00137642	0.00206037	0.504103
		Inverse variance weighted	7	0.00134139	0.0017892	0.453427
BD	UBA8517	MR Egger	7	0.00168446	0.00280444	0.574266
		Weighted median	7	0.00129367	0.00256122	0.613489
		Inverse variance weighted	7	0.00211352	0.00206924	0.307065
BD	CAG-273 sp003534295	MR Egger	7	0.0116624	0.0103795	0.312218
		Weighted median	7	0.00499728	0.00841381	0.552554
		Inverse variance weighted	7	-0.00161946	0.0091653	0.859748
BD	CAG-465 sp000433135	MR Egger	7	0.00250539	0.00621421	0.703484
		Weighted median	7	0.0019906	0.00472096	0.67328
		Inverse variance weighted	7	-0.00126723	0.00451157	0.7788
BD	CAG-495	MR Egger	7	-0.0164696	0.0129597	0.259706
		Weighted median	7	-0.0116658	0.0117872	0.322322
		Inverse variance weighted	7	-0.0114461	0.00956227	0.231304
BD	CAG-269 sp001916065	MR Egger	7	0.00797163	0.00821732	0.376551
		Weighted median	7	0.000521436	0.00756921	0.945078
		Inverse variance weighted	7	-0.00492234	0.00695873	0.479342
BD	CAG-269 sp002372935	MR Egger	7	-0.00424906	0.00518188	0.449533
		Weighted median	7	-0.00568681	0.00485326	0.241297
		Inverse variance weighted	7	-0.00718039	0.0038234	0.0603796
